# Supplementary material for: miR-203 drives breast cancer cell differentiation
Source: Breast Cancer Res. 2023 Aug 4;25:91. doi: 10.1186/s13058-023-01690-9 (PMC10401798; doi:10.1186/s13058-023-01690-9)
Supplement: Supplementary file 2 — Additional file 2. Supplementary table, extended excel data for Supplementary Figure S4. [file 13058_2023_1690_MOESM2_ESM.xlsx]

## Sheet: Organ & Cell Development - Orga
Organ & Cell Development
Term			Count genes	%	P-value	Benjamini
Animal organ development	GO:0048513	https://www.ebi.ac.uk/QuickGO/GTerm?id=GO:0048513	71	30.5	2.8e-06	0.0013
Cell development	GO:0048468	https://www.ebi.ac.uk/QuickGO/GTerm?id=GO:0048468	37	15.9	0.057	0.72
		Gene ID
		N-myc downstream regulated gene 1(Ndrg1)
		RAB17, member RAS oncogene family(Rab17)
		S100 calcium binding protein A8 (calgranulin A)(S100a8)
		adaptor protein, phosphotyrosine interaction, PH domain and leucine zipper containing 2(Appl2)
		breast cancer anti-estrogen resistance 1(Bcar1)
		eukaryotic translation elongation factor 1 alpha 1(Eef1a1)
		integral membrane protein 2C(Itm2c)
		kallikrein related-peptidase 6(Klk6)
		kallikrein related-peptidase 8(Klk8)
		lysine (K)-specific demethylase 4A(Kdm4a)
		microtubule-associated protein 4(Map4)
		neural precursor cell expressed, developmentally down-regulated gene 9(Nedd9)
		parvin, beta(Parvb)
		potassium channel tetramerisation domain containing 11(Kctd11)
		protein tyrosine phosphatase, receptor type, F(Ptprf)
		vesicle-associated membrane protein, associated protein A(Vapa)
		6-phosphofructo-2-kinase/fructose-2,6-biphosphatase 3(Pfkfb3)
		BCL2-related ovarian killer(Bok)
		BCL2/adenovirus E1B interacting protein 3(Bnip3)
		BarH-like homeobox 2(Barx2)
		DNA-damage-inducible transcript 4(Ddit4)
		E74-like factor 3(Elf3)
		HtrA serine peptidase 1(Htra1)
		Kruppel-like factor 4 (gut)(Klf4)
		LLGL1 scribble cell polarity complex component(Llgl1)
		POU domain, class 3, transcription factor 1(Pou3f1)
		PR domain containing 1, with ZNF domain(Prdm1)
		Sad1 and UNC84 domain containing 2(Sun2)
		V-set immunoregulatory receptor(Vsir)
		acid phosphatase 5, tartrate resistant(Acp5)
		adenylate kinase 4(Ak4)
		adhesion G protein-coupled receptor F4(Adgrf4)
		alkaline ceramidase 1(Acer1)
		alpha-2-HS-glycoprotein(Ahsg)
		aquaporin 3(Aqp3)
		arginase, liver(Arg1)
		axin 1(Axin1)
		basigin(Bsg)
		ceramide synthase 3(Cers3)
		cyclin-dependent kinase 1(Cdk1)
		cytochrome P450, family 26, subfamily b, polypeptide 1(Cyp26b1)
		deleted in liver cancer 1(Dlc1)
		deoxyribonuclease 1-like 2(Dnase1l2)
		early growth response 2(Egr2)
		egl-9 family hypoxia-inducible factor 1(Egln1)
		forkhead box E1(Foxe1)
		forkhead box I1(Foxi1)
		gap junction protein, alpha 1(Gja1)
		gap junction protein, beta 2(Gjb2)
		glutamate receptor, ionotropic, NMDA1 (zeta 1)(Grin1)
		hexokinase 2(Hk2)
		histocompatibility 2, T region locus 23(H2-T23)
		histocompatibility 2, class II antigen A, beta 1(H2-Ab1)
		inhibitor of DNA binding 3(Id3)
		interleukin 18(Il18)
		involucrin(Ivl)
		isocitrate dehydrogenase 1 (NADP+), soluble(Idh1)
		junction plakoglobin(Jup)
		keratin 14(Krt14)
		keratin 17(Krt17)
		keratin 5(Krt5)
		keratin 6A(Krt6a)
		late cornified envelope 1G(Lce1g)
		lymphocyte antigen 6 complex, locus D(Ly6d)
		methylenetetrahydrofolate dehydrogenase (NADP+ dependent) 1-like(Mthfd1l)
		mitochondria localized glutamic acid rich protein(Mgarp)
		nerve growth factor receptor (TNFR superfamily, member 16)(Ngfr)
		ovo like zinc finger 1(Ovol1)
		patatin-like phospholipase domain containing 1(Pnpla1)
		perlecan (heparan sulfate proteoglycan 2)(Hspg2)
		phosphatidylinositol binding clathrin assembly protein(Picalm)
		placental growth factor(Pgf)
		prosaposin-like 1(Psapl1)
		regulator of G-protein signaling 2(Rgs2)
		ribosomal protein L10(Rpl10)
		sema domain, immunoglobulin domain (Ig), short basic domain, secreted, (semaphorin) 3B(Sema3b)
		signal-regulatory protein alpha(Sirpa)
		small proline-rich protein 1A(Sprr1a)
		sphingomyelin phosphodiesterase 3, neutral(Smpd3)
		stanniocalcin 2(Stc2)
		stimulated by retinoic acid gene 6(Stra6)
		stratifin(Sfn)
		tenascin C(Tnc)
		tescalcin(Tesc)
		transcription factor CP2-like 1(Tfcp2l1)
		vascular endothelial growth factor A(Vegfa)
		wingless-type MMTV integration site family, member 10A(Wnt10a)

## Sheet: Cell migration & Motility - Cel
Cell migration & Motility
Term			Count genes	%	P-value	Benjamini
Cell Migration	GO:0016477	https://www.ebi.ac.uk/QuickGO/GTerm?id=GO:0016477	33	14.2	0.00013	0.023
Regulation of cell migration	GO:0030334	https://www.ebi.ac.uk/QuickGO/GTerm?id=GO:0030334	24	10.3	0.00028	0.038
Regulation of cell motility	GO:2000145	https://www.ebi.ac.uk/QuickGO/GTerm?id=GO:2000145	24	10.3	0.00064	0.057
Positive regulation of cell migration	GO:0030335	https://www.ebi.ac.uk/QuickGO/GTerm?id=GO:0030335	15	6.4	0.0036	0.16
		Gene ID
		DNA-damage-inducible transcript 4(Ddit4)
		Kruppel-like factor 4 (gut)(Klf4)
		Rho guanine nucleotide exchange factor (GEF) 39(Arhgef39)
		S100 calcium binding protein A14(S100a14)
		S100 calcium binding protein A8 (calgranulin A)(S100a8)
		SH3-domain binding protein 1(Sh3bp1)
		Sad1 and UNC84 domain containing 2(Sun2)
		V-set immunoregulatory receptor(Vsir)
		acid phosphatase 5, tartrate resistant(Acp5)
		adaptor protein, phosphotyrosine interaction, PH domain and leucine zipper containing 2(Appl2)
		basigin(Bsg)
		breast cancer anti-estrogen resistance 1(Bcar1)
		defensin beta 6(Defb6)
		deleted in liver cancer 1(Dlc1)
		fascin actin-bundling protein 1(Fscn1)
		forkhead box E1(Foxe1)
		gap junction protein, alpha 1(Gja1)
		glutamate receptor, ionotropic, NMDA1 (zeta 1)(Grin1)
		heparin-binding EGF-like growth factor(Hbegf)
		interleukin 18(Il18)
		junction plakoglobin(Jup)
		nerve growth factor receptor (TNFR superfamily, member 16)(Ngfr)
		neural precursor cell expressed, developmentally down-regulated gene 9(Nedd9)
		peptidylprolyl isomerase A(Ppia)
		placental growth factor(Pgf)
		protein tyrosine phosphatase, receptor type, F(Ptprf)
		purinergic receptor P2Y, G-protein coupled 1(P2ry1)
		sema domain, immunoglobulin domain (Ig), short basic domain, secreted, (semaphorin) 3B(Sema3b)
		signal-regulatory protein alpha(Sirpa)
		sphingomyelin phosphodiesterase 3, neutral(Smpd3)
		thymosin, beta 4, X chromosome(Tmsb4x)
		tubulin, beta 2A class IIA(Tubb2a)
		vascular endothelial growth factor A(Vegfa)
		tenascin C(Tnc)

## Sheet: Metabolism - Metabolism
Metabolism
Term			Count genes	%	P-value	Benjamini
Protein metabolic process	GO:0019538	https://www.ebi.ac.uk/QuickGO/GTerm?id=GO:0044267	74	31.8	0.0017	0.11
Negative regulation of protein metabolic process	GO:0051248	https://www.ebi.ac.uk/QuickGO/GTerm?id=GO:0051248	26	11.2	0.0014	0.098
Regulation of protein metabolic process	GO:0051246	https://www.ebi.ac.uk/QuickGO/GTerm?id=GO:0051246	49	21	0.0016	0.1
negative regulation of cellular metabolic process	GO:0031324	https://www.ebi.ac.uk/QuickGO/GTerm?id=GO:0031324	46	19.7	0.0023	0.12
		Gene ID
		BCL2-related ovarian killer(Bok)
		BCL2/adenovirus E1B interacting protein 3(Bnip3)
		BCL2/adenovirus E1B interacting protein 3-like(Bnip3l)
		DNA-damage-inducible transcript 4(Ddit4)
		F-box and leucine-rich repeat protein 12(Fbxl12)
		Kruppel-like factor 4 (gut)(Klf4)
		MINDY lysine 48 deubiquitinase 2(Mindy2)
		N-myc downstream regulated gene 2(Ndrg2)
		PDZ binding kinase(Pbk)
		PR domain containing 1, with ZNF domain(Prdm1)
		REST corepressor 2(Rcor2)
		S100 calcium binding protein A8 (calgranulin A)(S100a8)
		V-set immunoregulatory receptor(Vsir)
		alpha-2-HS-glycoprotein(Ahsg)
		axin 1(Axin1)
		caveolae associated 3(Cavin3)
		coiled-coil domain containing 115(Ccdc115)
		cyclin dependent kinase inhibitor 2D(Cdkn2d)
		cyclin-dependent kinase 1(Cdk1)
		cystatin B(Cstb)
		deleted in liver cancer 1(Dlc1)
		early growth response 2(Egr2)
		egl-9 family hypoxia-inducible factor 1(Egln1)
		egl-9 family hypoxia-inducible factor 3(Egln3)
		eukaryotic translation elongation factor 1 alpha 1(Eef1a1)
		eukaryotic translation initiation factor 1(Eif1)
		family with sequence similarity 162, member A(Fam162a)
		glutamate receptor, ionotropic, NMDA1 (zeta 1)(Grin1)
		glyceraldehyde-3-phosphate dehydrogenase(Gapdh)
		hect domain and RLD 4(Herc4)
		heparin-binding EGF-like growth factor(Hbegf)
		heterogeneous nuclear ribonucleoprotein L(Hnrnpl)
		interleukin 18(Il18)
		involucrin(Ivl)
		keratin 17(Krt17)
		leucyl-tRNA synthetase(Lars)
		lysine (K)-specific demethylase 4A(Kdm4a)
		mortality factor 4 like 1(Morf4l1)
		nerve growth factor receptor (TNFR superfamily, member 16)(Ngfr)
		neural precursor cell expressed, developmentally down-regulated gene 9(Nedd9)
		peptidase inhibitor 15(Pi15)
		peptidylprolyl isomerase A(Ppia)
		phosphatidylinositol binding clathrin assembly protein(Picalm)
		placental growth factor(Pgf)
		polo like kinase 1(Plk1)
		polypeptide N-acetylgalactosaminyltransferase 18(Galnt18)
		polypeptide N-acetylgalactosaminyltransferase 6(Galnt6)
		potassium channel tetramerisation domain containing 11(Kctd11)
		procollagen-proline, 2-oxoglutarate 4-dioxygenase (proline 4-hydroxylase), alpha 1 polypeptide(P4ha1)
		procollagen-proline, 2-oxoglutarate 4-dioxygenase (proline 4-hydroxylase), alpha II polypeptide(P4ha2)
		protease, serine 22(Prss22)
		proteasome subunit alpha 2(Psma2)
		protein phosphatase methylesterase 1(Ppme1)
		protein tyrosine phosphatase, receptor type, F(Ptprf)
		proviral integration site 3(Pim3)
		purinergic receptor P2Y, G-protein coupled 1(P2ry1)
		regulator of G-protein signaling 2(Rgs2)
		ribosomal protein L10(Rpl10)
		ribosomal protein L39(Rpl39)
		ribosomal protein L5(Rpl5)
		ribosomal protein L6(Rpl6)
		ribosomal protein S2(Rps2)
		secretory leukocyte peptidase inhibitor(Slpi)
		serine (or cysteine) peptidase inhibitor, clade B, member 8(Serpinb8)
		signal-regulatory protein alpha(Sirpa)
		small proline-rich protein 1A(Sprr1a)
		sphingomyelin phosphodiesterase 3, neutral(Smpd3)
		stratifin(Sfn)
		transformation related protein 53 regulating kinase A(Trp53rka)
		ubiquitin-conjugating enzyme E2C(Ube2c)
		ubiquitin-conjugating enzyme E2D 1(Ube2d1)
		ubiquitin-conjugating enzyme E2G 2(Ube2g2)
		unc-51-like kinase 3(Ulk3)
		vascular endothelial growth factor A(Vegfa)
		perlecan (heparan sulfate proteoglycan 2)(Hspg2)
		integral membrane protein 2C(Itm2c)
		gap junction protein, alpha 1(Gja1)
		RAB26, member RAS oncogene family(Rab26)
		acid phosphatase 5, tartrate resistant(Acp5)
		apolipoprotein C-I(Apoc1)
		BarH-like homeobox 2(Barx2)
		E74-like factor 3(Elf3)
		hexokinase 2(Hk2)
		inhibitor of DNA binding 3(Id3)
		ovo like zinc finger 1(Ovol1)
		POU domain, class 3, transcription factor 1(Pou3f1)
		Ras-related GTP binding A(Rraga)
		tripartite motif-containing 29(Trim29)
		transcription factor CP2-like 1(Tfcp2l1)
		forkhead box E1(Foxe1)
		adaptor protein, phosphotyrosine interaction, PH domain and leucine zipper containing 2(Appl2)

## Sheet: cell cycle - Cell cycle
Cell cycle
Term			Count genes	%	P-value	Benjamini
Cell Cycle	GO:0007049	https://www.ebi.ac.uk/QuickGO/term/GO:0007049	13	5.6	0.067	1
		Gene ID
		SPC24, NDC80 kinetochore complex component, homolog (S. cerevisiae)(Spc24)
		adaptor protein, phosphotyrosine interaction, PH domain and leucine zipper containing 2(Appl2)
		cyclin dependent kinase inhibitor 2D(Cdkn2d)
		cyclin-dependent kinase 1(Cdk1)
		minichromosome maintenance complex component 6(Mcm6)
		neural precursor cell expressed, developmentally down-regulated gene 9(Nedd9)
		polo like kinase 1(Plk1)
		potassium channel tetramerisation domain containing 11(Kctd11)
		proviral integration site 3(Pim3)
		receptor accessory protein 4(Reep4)
		regulator of G-protein signaling 2(Rgs2)
		sphingomyelin phosphodiesterase 3, neutral(Smpd3)
		ubiquitin-conjugating enzyme E2C(Ube2c)
